# Supplementary material for: Circulating miRNAs as biomarkers for oral squamous cell carcinoma recurrence in operated patients
Source: Oncotarget. 2016 Dec 24;8(5):8206–14. doi: 10.18632/oncotarget.14143 (PMC5352394; doi:10.18632/oncotarget.14143)
Supplement: Supplementary file 2 [file oncotarget-08-8206-s002.xlsx]

## Sheet: Table S6
Table S6 Expression of significantly dysregulated miRNAs																											fold change (PB/PA)
RPM human miRNAs	Healthy1_P_50SE-2-IndexRPI21	Healthy2_P_50SE-2-IndexRPI22	Healthy3_P_50SE-2-IndexRPI23	PH median	Patient1_PB_50SE-2-IndexRPI13	Patient2_PB_50SE-2-IndexRPI14	Patient3_PB_50SE-2-IndexRPI15	Patient4_PB_50SE-2-IndexRPI16	Patient5_PB_50SE-2-IndexPI1	Patient6_PB_50SE-2-IndexRPI3	Patient7_PB_50SE-2-IndexRPI5	Patient8_PB_50SE-2-IndexRPI7	PB median	Patient1_PA_50SE-2-IndexRPI17	Patient2_PA_50SE-2-IndexRPI18	Patient3_PA_50SE-2-IndexRPI19	Patient4_PA_50SE-2-IndexRPI20	Patient5_PA_50SE-2-IndexRPI2	Patient6_PA_50SE-2-IndexRPI4	Patient7_PA_50SE-2-IndexRPI6	Patient8_PA_50SE-2-IndexRPI8	PA median	fold change(PB/PH)	fold change(PA/PH)	P-value (PB/PH	P-value (PA/PH)	Patient1	Patient2	Patient3	Patient4	Patient5	Patient6	Patient7	Patient8	P-value (PB/PA)
hsa-miR-486-5p	492239	559335	537056	537056	304936	123322	35599.5	215067	57772.9	628556	143009	191835	167422	178795	611057	66269	605672	502653	740237	286977	593454	548053	-1.68159	0.0292445	0.00183976	0.379486	0.770196	-2.30888	-0.896476	-1.49375	-3.1211	-0.235945	-1.00483	-1.62927	0.0211933
hsa-miR-26a-5p	30143.7	24445.4	9618.14	24445.4	59894	124948	170611	102575	105168	5939.82	119403	64538	103871	145929	24021.2	210735	20539.3	10866.6	1181.91	53935	8623.41	22280.3	2.08716	-0.133796	0.00421856	0.211128	-1.28478	2.37894	-0.304723	2.32022	3.27472	2.3293	1.14655	2.90382	0.0375804
hsa-miR-22-3p	37927.7	32592	26728.7	32592	92606.4	93753.8	101466	37772.2	120159	17714.4	67165.2	48746.5	79885.8	77561	44936.7	90713	34579.2	24107.1	5989.62	59006.6	21357.5	39757.9	1.29342	0.286727	0.0151203	0.285558	0.255782	1.06098	0.161609	0.127419	2.31741	1.56439	0.186836	1.19055	0.0405226
hsa-miR-126-5p	6006.62	6368.51	1723.78	6006.62	16218.6	15859.7	60709.3	28510.8	17829.5	1434.69	15006.7	10978	16039.1	19595.2	5159.31	29260.2	3770.52	3270.25	542.539	8018.86	2526.29	4464.91	1.41697	-0.427922	0.0381958	0.293716	-0.27285	1.62011	1.05298	2.91867	2.4468	1.40294	0.904141	2.11952	0.0239561
hsa-miR-27b-3p	2824.35	2565.07	930.983	2565.07	21852.9	6729.91	17046.5	14062.2	10243.9	486.38	4990.5	3475.02	8486.9	8751.63	3937.71	9445.45	3806.7	1909.54	133.162	3454.91	1219.55	3630.81	1.72624	0.501291	0.020189	0.17207	1.3202	0.773232	0.851785	1.88521	2.42347	1.8689	0.530537	1.51068	0.00993706
hsa-miR-10a-5p	2470.51	3148.64	1130.28	2470.51	8619.3	12378.5	13764.2	6111.58	2784.88	770.177	5036.06	4115.72	5573.82	7261.94	6396.37	6843.61	3495.51	2131.74	173.301	2920.32	1484.24	3207.91	1.17386	0.376828	0.0308954	0.189271	0.247215	0.952512	1.00809	0.806042	0.385586	2.15191	0.786169	1.47142	0.0111434
hsa-miR-186-5p	2315.7	1953.58	2519.88	2315.7	4202.39	6625.69	6530.98	4052.42	6638.24	2292.42	8217.47	8715.05	6578.33	4242.15	3424.34	5030.17	3784.99	2721.41	1102.96	4397.48	2215.22	3604.67	1.50627	0.638416	0.00208344	0.051069	-0.0135881	0.952245	0.376692	0.0984923	1.28645	1.05549	0.902018	1.97606	0.0141026
hsa-miR-146a-5p	510.397	667.91	145.346	510.397	3744.74	5416.15	20427.5	6319.55	1791.26	86.6487	5482.7	2881.14	4580.44	4277.12	983.013	9586.82	725.065	233.589	9.1311	2050.44	195.424	854.039	3.1658	0.742682	0.0475389	0.162826	-0.191777	2.46199	1.09139	3.12364	2.93893	3.24632	1.41895	3.88196	0.0286696
hsa-miR-21-5p	1750.6	2328.57	523.575	1750.6	3166.38	3023.14	12981.5	9431.86	5022.58	370.446	4297.3	5214.99	4659.94	3724.61	1552.17	4549.8	1071.99	1084.38	227.136	2109.05	1381.58	1466.87	1.41246	-0.255106	0.0303032	0.584297	-0.234256	0.961768	1.51258	3.13725	2.21155	0.705707	1.02683	1.91635	0.0237947
hsa-miR-148a-3p	1448.55	1130.09	699.752	1130.09	4051.36	6316.45	8378.9	3146.78	6535.85	449.849	5378.9	4179.39	4779.15	2255.9	1110.79	6067.4	1990.2	1241.06	152.756	3320.09	1262.84	1626.52	2.08031	0.525348	0.00314772	0.149953	0.844702	2.50753	0.465683	0.660963	2.3968	1.55821	0.69609	1.72662	0.0043307
hsa-miR-126-3p	888.685	1004.14	700.302	888.685	2412.97	3324.84	6797.28	2250.2	4273.38	435.961	4772.59	3996.57	3660.7	3153.45	701.452	7527.85	652.242	882.131	84.8431	2685.85	617.195	791.791	2.04238	-0.166551	0.00537219	0.222036	-0.38612	2.24487	-0.14728	1.78658	2.27631	2.36133	0.829393	2.69496	0.0410591
hsa-miR-151a-3p	1674.36	1099.89	285.736	1099.89	2195.01	2825.67	5956.9	2512.58	5591.23	296.176	4879.67	2469.15	2669.13	2970.05	487.36	5522.15	541.424	598.216	160.175	3151.27	452.073	569.82	1.27901	-0.948776	0.0174666	0.391615	-0.436259	2.53553	0.109333	2.21434	3.22443	0.886807	0.630848	2.44938	0.0359771
hsa-miR-27a-3p	503.995	334.525	456.408	456.408	1707.04	2865.44	7604.48	1553.13	2354.96	296.779	3088.42	3445.29	2610.2	1605.48	785.129	5454.29	851.262	933.406	63.347	1308.34	574.523	892.334	2.51576	0.967261	0.0154538	0.132343	0.0884969	1.86776	0.479458	0.867508	1.33512	2.22804	1.23913	2.58419	0.00488122
hsa-miR-19b-3p	412.042	357.89	527.979	412.042	347.815	1121.08	3259.48	478.818	1042.06	327.876	2355.3	3262.47	1081.57	503.557	371.268	918.473	393.064	530.798	96.257	643.619	512.061	507.809	1.39226	0.301493	0.0436213	0.529939	-0.533833	1.59436	1.82733	0.284712	0.973204	1.76819	1.87163	2.67158	0.0329035
hsa-miR-30b-5p	359.664	343.073	323.174	343.073	664.167	1336.38	2845.09	1045.9	1310.14	228.547	1871.56	1812.07	1323.26	918.525	182.053	1722.36	289.483	222.194	51.9331	923.81	188.622	255.839	1.94751	-0.423282	0.0078291	0.316924	-0.467772	2.8759	0.724089	1.8532	2.55983	2.13777	1.01857	3.26407	0.00585007
hsa-miR-130a-3p	595.948	783.028	632.584	632.584	931.893	588.31	1517.33	1011.44	1993.29	545.555	1373.26	1248.39	1129.91	1170.3	433.46	955.378	502.977	581.124	302.468	924.983	521.338	551.231	0.836883	-0.198601	0.0282095	0.977783	-0.328646	0.440676	0.667389	1.00785	1.77823	0.850944	0.570104	1.25977	0.0261959
hsa-miR-23a-3p	192.636	230.805	132.683	192.636	778.58	912.635	1642.6	975.773	1010.13	87.2526	1247.86	1223.34	992.952	1169.53	303.045	1472.06	339.691	311.452	15.4087	690.513	149.042	325.571	2.36585	0.757099	0.00138526	0.0825382	-0.587007	1.5905	0.158145	1.52232	1.69746	2.50145	0.853716	3.03703	0.0322539
hsa-miR-20a-5p	214.751	218.837	361.713	218.837	283.172	676.076	994.269	434.08	1577.13	222.509	1283.08	1285.14	835.173	519.099	132.3	866.686	160.573	466.228	87.3161	602.587	272.11	369.169	1.93221	0.754422	0.0152669	0.282237	-0.87433	2.35338	0.198126	1.43473	1.75819	1.34954	1.09037	2.23966	0.0277687
hsa-miR-17-5p	244.432	232.515	298.95	244.432	368.41	467.631	930.805	522.347	1398.22	176.618	1070.8	1021.79	726.576	534.641	178.284	814.006	179.118	354.182	88.4575	562.727	235.004	294.593	1.57168	0.26929	0.0135343	0.260047	-0.537258	1.39119	0.193439	1.5441	1.98103	0.99758	0.928185	2.12034	0.030501
hsa-miR-148b-3p	148.987	105.43	51.2013	105.43	212.236	850.924	1442.66	446.171	858.749	45.2868	779.15	481.283	630.216	320.163	85.1844	1419.38	104.485	139.584	12.1748	398.598	104.515	122.049	2.57957	0.211185	0.0104246	0.221233	-0.593135	3.32037	0.023478	2.0943	2.62111	1.89519	0.966965	2.20318	0.0267492
hsa-miR-199a-5p	125.126	67.2469	22.0221	67.2469	315.78	763.843	1355.56	558.621	601.675	10.8688	596.925	332.637	577.773	407.197	74.6306	972.641	100.867	55.0738	0.760925	322.396	44.5271	87.7487	3.10296	0.383909	0.00910461	0.17963	-0.366809	3.35544	0.478907	2.46942	3.44955	3.8363	0.888718	2.9012	0.0105889
hsa-miR-30c-5p	105.339	75.7953	103.504	103.504	131.003	612.309	470.795	186.811	309.92	77.8933	530.235	762.187	390.358	225.357	69.7306	430.069	72.3708	98.7531	14.0771	242.676	89.0541	93.9036	1.91511	-0.140431	0.0125542	0.255662	-0.782616	3.1344	0.13053	1.3681	1.65	2.46815	1.1276	3.09739	0.0419825
hsa-miR-142-3p	88.4611	78.6447	19.2693	78.6447	73.7963	239.301	460.84	193.462	240.009	16.6052	178.937	169.011	186.199	181.063	27.1384	403.58	50.2073	18.991	2.09254	77.375	24.1188	38.6728	1.24343	-1.02403	0.0284739	0.512029	-1.29487	3.14042	0.191409	1.94608	3.65971	2.9883	1.20951	2.80888	0.0379005
hsa-miR-18a-5p	41.3206	36.4729	52.3024	41.3206	47.4814	102.166	172.556	71.339	182.76	36.8333	186.921	172.756	137.361	80.0407	33.5461	132.443	34.3761	49.3765	9.51156	82.0644	24.7373	41.8763	1.73303	0.0192728	0.0105025	0.429682	-0.753371	1.6067	0.381685	1.05328	1.88805	1.95326	1.1876	2.80398	0.0176921
hsa-miR-222-3p	20.9513	21.0859	57.2574	21.0859	50.9138	86.3952	186.244	26.601	133.216	34.7199	185.512	219.574	109.806	54.3966	21.8615	130.955	27.1391	70.2666	7.98971	96.1325	27.211	40.8038	2.3806	0.952424	0.0213341	0.299598	-0.0954599	1.98256	0.508119	-0.0288907	0.922859	2.11955	0.948415	3.01244	0.0280185
hsa-miR-301b	33.7549	28.4945	4.95497	28.4945	54.3461	66.5106	224.82	120.914	102.94	2.71721	88.2942	58.0535	77.4024	103.353	19.5999	134.229	17.1881	5.69729	0	63.3068	9.27647	18.394	1.4417	-0.631446	0.0242748	0.306149	-0.927337	1.76273	0.744072	2.8145	4.17538	#DIV/0!	0.479959	2.64574	0.0431942
hsa-miR-148a-5p	33.7549	26.2149	5.50552	26.2149	73.7963	25.37	144.764	101.567	95.2331	1.50956	62.4635	61.5649	68.1299	63.7217	15.4538	59.8228	15.8311	4.74774	2.47301	50.411	12.3686	15.6425	1.3779	-0.74492	0.0233019	0.627288	0.211765	0.715162	1.27494	2.6816	4.32615	-0.712137	0.309275	2.31542	0.0185155
hsa-miR-369-3p	22.1153	4.55911	1.1011	4.55911	17.734	31.5411	104.529	32.0421	89.1778	1.20765	112.246	33.9426	32.9923	24.0899	1.13077	50.894	4.52318	5.69729	0	49.2386	4.94745	5.32237	2.85531	0.223316	0.0266723	0.431623	-0.44191	4.80186	1.03833	2.82456	3.96834	#DIV/0!	1.18881	2.77834	0.0134103
hsa-miR-22-5p	8.72971	15.387	15.966	15.387	37.7563	56.9111	57.6568	14.5096	84.2235	10.5669	61.9938	63.2035	57.284	29.5296	9.79997	62.799	5.42781	19.9405	6.0874	25.7917	21.0267	20.4836	1.89642	0.412756	0.00572034	0.221896	0.354556	2.53786	-0.123251	1.41857	2.07852	0.795657	1.26522	1.58778	0.0216973
hsa-miR-132-3p	8.14773	17.0967	14.3144	14.3144	32.0356	26.7414	27.3766	48.3654	58.3509	7.5478	39.9203	29.2609	30.6482	27.1983	17.3384	34.8222	18.9973	18.991	3.61439	31.6534	12.9871	18.9942	1.09834	0.408093	0.00803431	0.130614	0.236162	0.625101	-0.347064	1.34818	1.61944	1.0623	0.334761	1.1719	0.0440618
hsa-miR-338-3p	12.8036	7.40856	3.30331	7.40856	20.5943	32.2268	54.3384	39.9015	36.3317	2.11338	34.2845	39.0925	35.3081	27.9754	6.03075	32.7388	14.0218	10.445	0.190231	17.5852	6.18431	12.2334	2.25273	0.723565	0.00302198	0.210036	-0.44191	2.41785	0.73097	1.50877	1.79841	3.47373	0.963192	2.66021	0.00781094

## Sheet: Table S7
Table S7 Expression of Six selected miRNAs
RPM human miRNAs	Healthy1_P_50SE-2-IndexRPI21	Healthy2_P_50SE-2-IndexRPI22	Healthy3_P_50SE-2-IndexRPI23	PH median	Patient1_PB_50SE-2-IndexRPI13	Patient2_PB_50SE-2-IndexRPI14	Patient3_PB_50SE-2-IndexRPI15	Patient4_PB_50SE-2-IndexRPI16	Patient5_PB_50SE-2-IndexPI1	Patient6_PB_50SE-2-IndexRPI3	Patient7_PB_50SE-2-IndexRPI5	Patient8_PB_50SE-2-IndexRPI7	PB median	Patient1_PA_50SE-2-IndexRPI17	Patient2_PA_50SE-2-IndexRPI18	Patient3_PA_50SE-2-IndexRPI19	Patient4_PA_50SE-2-IndexRPI20	Patient5_PA_50SE-2-IndexRPI2	Patient6_PA_50SE-2-IndexRPI4	Patient7_PA_50SE-2-IndexRPI6	Patient8_PA_50SE-2-IndexRPI8	PA median	fold change(PB/PH)	fold change(PA/PH)	P-value (PB/PH	P-value (PA/PH)	Patient1	Patient2	Patient3	Patient4	Patient5	Patient6	Patient7	Patient8	P-value (PB/PA)
hsa-miR-26a-5p	30143.7	24445.4	9618.14	24445.4	59894	124948	170611	102575	105168	5939.82	119403	64538	103871	145929	24021.2	210735	20539.3	10866.6	1181.91	53935	8623.41	22280.3	2.08716	-0.133796	0.00421856	0.211128	-1.28478	2.37894	-0.304723	2.32022	3.27472	2.3293	1.14655	2.90382	0.0375804
hsa-miR-148a-3p	1448.55	1130.09	699.752	1130.09	4051.36	6316.45	8378.9	3146.78	6535.85	449.849	5378.9	4179.39	4779.15	2255.9	1110.79	6067.4	1990.2	1241.06	152.756	3320.09	1262.84	1626.52	2.08031	0.525348	0.00314772	0.149953	0.844702	2.50753	0.465683	0.660963	2.3968	1.55821	0.69609	1.72662	0.0043307
hsa-miR-21-5p	1750.6	2328.57	523.575	1750.6	3166.38	3023.14	12981.5	9431.86	5022.58	370.446	4297.3	5214.99	4659.94	3724.61	1552.17	4549.8	1071.99	1084.38	227.136	2109.05	1381.58	1466.87	1.41246	-0.255106	0.0303032	0.584297	-0.234256	0.961768	1.51258	3.13725	2.21155	0.705707	1.02683	1.91635	0.0237947
hsa-miR-486-5p	492239	559335	537056	537056	304936	123322	35599.5	215067	57772.9	628556	143009	191835	167422	178795	611057	66269	605672	502653	740237	286977	593454	548053	-1.68159	0.0292445	0.00183976	0.379486	0.770196	-2.30888	-0.896476	-1.49375	-3.1211	-0.235945	-1.00483	-1.62927	0.0211933
hsa-miR-375	688.483	495.804	153.604	495.804	238.551	419.634	4.14797	59.8522	142.024	60.0805	79.3709	28.3245	69.7257	92.4742	572.545	15.7742	1567.73	451.985	39.1876	282.536	169.45	225.993	-2.83001	-1.13349	0.17091	0.849649	1.36718	-0.448258	-1.92709	-4.71113	-1.67014	0.616498	-1.83175	-2.58074	0.185486
hsa-miR-92b-3p	672.188	524.298	505.407	524.298	437.63	667.163	124.024	289.588	721.68	500.872	256.429	256.091	363.609	541.634	687.129	549.417	1188.69	934.356	343.177	1007.05	496.6	618.273	-0.528	0.237857	0.116224	0.225945	-0.307609	-0.0425425	-2.14728	-2.0373	-0.372613	0.545489	-1.9735	-0.955429	0.0447141
